# Supplementary material for: The HFE p.H63D (p.His63Asp) Polymorphism Is a Modifier of ALS Outcome in Italian and French Patients with SOD1 Mutations
Source: Biomedicines. 2023 Feb 24;11(3):704. doi: 10.3390/biomedicines11030704 (PMC10044845; doi:10.3390/biomedicines11030704)
Supplement: Supplementary file 1 [file biomedicines-11-00704-s001.zip]

Archive with 1 entries (1 files):
- biomedicines-2165113-supplementary.pdf
